# Supplementary material for: Application of the Doylestown algorithm for the early detection of hepatocellular carcinoma
Source: PLoS One. 2018 Aug 31;13(8):e0203149. doi: 10.1371/journal.pone.0203149 (PMC6118370; doi:10.1371/journal.pone.0203149)
Supplement: S1 File — Excel sheets containing raw data for all control, HCC, and recurrent HCC samples used in this study. (XLSX) [file pone.0203149.s006.xlsx]

## Sheet: HCC Time 1-3 months
#	Time	Age	Male	AFP	ALK	ALT	logAFP	Doylestown	state
1	1	51	1	6.6	98	50	0.819544	0.2422	HCC
2	1	57	1	1.6	87	39	0.20412	0.1176	HCC
3	1	56.7	1	9.3	47	89	0.968483	0.2467	HCC
4	1	58.5	1	2.1	167	38	0.322219	0.3298	HCC
5	1	44.6	1	69.2	143	205	1.84011	0.4639	HCC
6	1	55.4	1	14.2	111	61	1.15229	0.5278	HCC
7	1	51.2	1	5.7	66	20	0.755875	0.2009	HCC
8	1	60.1	0	25.9	132	84	1.4133	0.3949	HCC
9	1	61.6	0	1503	188	198	3.17696	0.9708	HCC
10	1	53.8	0	112	122	66	2.04922	0.6148	HCC
11	1	66.1	1	8.7	105	71	0.939519	0.625	HCC
12	1	41.5	1	9	95	27	0.954243	0.1681	HCC
13	1	49.9	1	7.6	328	200	0.880814	0.5559	HCC
14	1	47.3	0	154490	582	70	5.1889	1	HCC
15	1	58.8	1	7	86	196	0.845098	0.1645	HCC
16	1	67.7	1	6	129	101	0.778151	0.5785	HCC
17	1	58.8	1	56	121	79	1.74819	0.8564	HCC
18	1	63.4	1	4459	112	65	3.64924	0.9987	HCC
19	1	87.7	1	6062	105	119	3.78262	0.9998	HCC
20	1	73.4	1	4.5	107	51	0.653213	0.6766	HCC
21	1	65.1	1	3	54	28	0.477121	0.2946	HCC
22	1	67.8	1	2.7	104	100	0.431364	0.3223	HCC
23	1	74.4	1	1.6	67	17	0.20412	0.4081	HCC
24	1	76.8	1	341.6	62	12	2.53352	0.9947	HCC
25	1	61	1	354903	96	216	5.55011	0.9999	HCC
26	1	62.9	0	3094	265	65	3.49052	0.9981	HCC
27	1	54.2	1	151.4	129	25	2.18013	0.9458	HCC
28	1	59.6	1	20.2	103	114	1.30535	0.5892	HCC
29	1	57.2	1	15.7	105	88	1.1959	0.5262	HCC
30	1	57.6	1	194.7	80	38	2.28937	0.9426	HCC
31	1	66.7	1	1.1	276	41	0.0413927	0.6483	HCC
32	1	61	1	64.9	84	88	1.81224	0.8414	HCC
33	1	62.1	1	4412	239	63	3.64464	0.9996	HCC
34	1	69.8	1	10.5	167	49	1.02119	0.8718	HCC
35	1	75.9	1	22.6	60	48	1.35411	0.8918	HCC
36	1	55.6	1	18.5	313	69	1.26717	0.9279	HCC
37	1	56.2	1	38.3	77	38	1.5832	0.7303	HCC
38	1	75.8	1	13.6	103	89	1.13354	0.85	HCC
39	1	61.7	1	3.8	140	18	0.579784	0.5151	HCC
40	1	54.9	1	86.2	179	106	1.93551	0.9058	HCC
41	1	59.4	1	8.8	161	72	0.944483	0.6178	HCC
42	1	61.3	1	24.6	152	35	1.39094	0.8693	HCC
43	1	68.1	1	9.9	100	117	0.995635	0.6015	HCC
44	1	75.4	0	6.5	62	32	0.812913	0.3349	HCC
45	1	56.4	1	280	74	161	2.44716	0.8805	HCC
46	1	58.3	1	143.9	67	31	2.15806	0.9224	HCC
47	1	66.7	1	505160	161	119	5.70343	1	HCC
48	1	68.7	1	17.3	107	131	1.23805	0.7302	HCC
49	1	56.9	1	6	68	45	0.778151	0.2781	HCC
50	1	48.2	1	100.2	67	21	2.00087	0.7707	HCC
51	1	70.8	1	226	26	42	2.35411	0.9735	HCC
52	1	22.9	0	3.7	124	107	0.568202	0.0019	HCC
53	1	58.6	1	16.5	106	298	1.21748	0.2012	HCC
54	1	45.9	1	5.8	82	12	0.763428	0.1629	HCC
55	1	58.5	1	1.8	95	23	0.255273	0.1771	HCC
56	1	59	1	2.9	74	52	0.462398	0.1868	HCC
57	1	60.1	0	45.9	100	36	1.66181	0.5449	HCC
58	1	48.4	1	6.8	57	18	0.832509	0.174	HCC
59	1	71.9	1	24.6	176	62	1.39094	0.9512	HCC
60	1	71.5	1	517.5	88	37	2.71391	0.9947	HCC
61	1	75	1	3.1	75	31	0.491362	0.581	HCC
62	1	60.2	1	8.1	42	127	0.908485	0.2185	HCC
63	3	51	1	7.6	146	43	0.880814	0.3978	HCC
64	3	60	1	11.2	75	54	1.04922	0.4947	HCC
65	3	80.8	1	103.1	150	218	2.01326	0.9768	HCC
66	3	44.6	1	39.6	136	277	1.5977	0.2044	HCC
67	3	68.2	0	87.5	207	20	1.94201	0.9488	HCC
68	3	58.7	1	21.8	94	129	1.33846	0.5327	HCC
69	3	60.1	0	20.3	128	126	1.3075	0.2589	HCC
70	3	53.5	1	26.8	173	29	1.42813	0.8181	HCC
71	3	58.3	1	101.8	747	155	2.00775	0.9998	HCC
72	3	54.7	1	337.4	95	17	2.52815	0.9678	HCC
73	3	47.3	0	163490	454	105	5.21349	1	HCC
74	3	70.4	1	113	92	91	2.05308	0.9609	HCC
75	3	59.3	1	11.3	60	119	1.05308	0.3175	HCC
76	3	83.9	1	111	219	79	2.04532	0.9975	HCC
77	3	49.1	1	215.7	63	88	2.33385	0.8161	HCC
78	3	58.8	1	42	112	57	1.62325	0.8283	HCC
79	3	63.4	1	3093	114	84	3.49038	0.9979	HCC
80	3	79.4	1	1409	104	54	3.14891	0.9991	HCC
81	3	54.2	1	81.8	134	24	1.91275	0.9092	HCC
82	3	63.7	1	9.7	74	69	0.986772	0.5156	HCC
83	3	57.6	1	40.3	98	29	1.60531	0.8155	HCC
84	3	56.4	1	20	206	143	1.30103	0.7194	HCC
85	3	66.7	1	1	170	9	0	0.4027	HCC
86	3	58.3	1	33.6	68	42	1.52634	0.7185	HCC
87	3	62.1	1	3378	219	84	3.52866	0.9993	HCC
88	3	63.4	0	28.9	94	93	1.4609	0.3807	HCC
89	3	54.4	1	1.4	131	33	0.146128	0.1335	HCC
90	3	58.9	1	124.4	89	36	2.09482	0.9302	HCC
91	3	69	1	3.4	108	25	0.531479	0.5619	HCC
92	3	60.7	1	12.8	169	378	1.10721	0.2015	HCC
93	3	75.8	1	3.8	72	34	0.579784	0.6347	HCC
94	3	75.4	0	5.9	64	32	0.770852	0.3183	HCC
95	3	56.9	1	5.9	56	34	0.770852	0.266	HCC
96	3	48.2	1	59.3	62	22	1.77305	0.6507	HCC
97	3	68.2	0	87.5	207	20	1.94201	0.9488	HCC
98	3	61.4	1	36.1	109	61	1.55751	0.8333	HCC
99	3	58.6	1	20	122	274	1.30103	0.3064	HCC
100	3	71.5	1	31.1	108	48	1.49276	0.9263	HCC
101	3	57	1	12	70	275	1.07918	0.1125	HCC
102	3	85.7	1	113.5	101	14	2.055	0.9955	HCC
103	3	66.8	1	589.8	105	45	2.7707	0.9935	HCC
104	3	60.2	1	6.8	49	173	0.832509	0.1492	HCC

## Sheet: HCC Time 6-9
#	Time	Age	Male	AFP	ALK	ALT	logAFP	Doylestown	state
1	6	51	1	7	131	28	0.845098	0.37	HCC
2	6	84.4	1	3.1	51	66	0.491362	0.67	HCC
3	6	60.3	0	9.3	95	23	0.968483	0.2	HCC
4	6	62.7	0	113.9	203	113	2.05652	0.87	HCC
5	6	55.4	1	16.5	243	259	1.21748	0.53	HCC
6	6	58.7	1	18.9	91	157	1.27646	0.43	HCC
7	6	59.3	1	8.6	51	92	0.934498	0.28	HCC
8	6	56.4	0	627.3	129	40	2.79748	0.94	HCC
9	6	58.8	1	9	128	48	0.954243	0.57	HCC
10	6	87.7	1	216.3	95	73	2.33506	1	HCC
11	6	54.2	1	65	160	24	1.81291	0.91	HCC
12	6	63.7	1	11.7	67	86	1.06819	0.51	HCC
13	6	58.3	1	17.5	52	31	1.24304	0.55	HCC
14	6	54.4	1	1.4	177	38	0.146128	0.2	HCC
15	6	56.2	1	28.5	73	32	1.45484	0.67	HCC
16	6	48.2	1	35.9	60	22	1.55509	0.52	HCC
17	6	63	1	9.8	75	50	0.991226	0.54	HCC
18	6	45.9	1	5	81	21	0.69897	0.13	HCC
19	6	59	1	2.7	74	33	0.431364	0.2	HCC
20	6	56.5	1	33.2	138	112	1.52114	0.72	HCC
21	6	60.1	1	20.2	64	77	1.30535	0.57	HCC
22	6	71.9	1	31.2	203	76	1.49415	0.97	HCC
23	6	53.1	1	6.8	79	41	0.832509	0.26	HCC
24	9	51	1	8.4	156	57	0.924279	0.4216	HCC
25	9	69.4	1	3.1	97	30	0.491362	0.5085	HCC
26	9	58.5	1	1.4	163	37	0.146128	0.2401	HCC
27	9	54.7	1	47.1	83	33	1.67302	0.7621	HCC
28	9	65.1	1	1.9	56	25	0.278754	0.2165	HCC
29	9	57.2	1	8.8	101	57	0.944483	0.4322	HCC
30	9	54.4	1	2.7	130	41	0.431364	0.2167	HCC
31	9	74.9	1	18.3	90	16	1.26245	0.92	HCC
32	9	77.3	0	39.7	119	158	1.59879	0.72	HCC
33	9	71.8	1	84.5	116	64	1.92686	0.97	HCC
34	9	66.2	1	39.7	130	50	1.59879	0.92	HCC
35	9	75.6	1	1.6	109	20	0.20412	0.55	HCC
36	9	58.6	1	46	191	115	1.66276	0.89	HCC
37	9	61.5	1	12.6	165	229	1.10037	0.46	HCC
38	9	78.1	1	3.6	83	25	0.556303	0.71	HCC
39	9	58.4	1	37.2	185	71	1.57054	0.89	HCC
40	9	64	1	16	150	31	1.20412	0.85	HCC
41	9	63.1	1	6.2	163	47	0.792392	0.67	HCC
42	9	78.9	1	3.7	84	23	0.568202	0.74	HCC
43	9	62.3	1	35.8	137	105	1.55388	0.84	HCC
44	9	59	1	21.4	74	33	1.33041	0.67	HCC
45	9	48.4	1	6.3	50	26	0.799341	0.1449	HCC
46	9	71.5	0	10.3	143	13	1.01284	0.6085	HCC
47	9	52.1	1	5.8	166	50	0.763428	0.3975	HCC
48	9	77.3	0	26.3	90	15	1.41996	0.7936	HCC
49	9	71.8	1	64.4	113	66	1.80889	0.961	HCC
50	9	66.2	1	44.2	133	31	1.64542	0.9417	HCC
51	9	75.6	1	1.5	89	16	0.176091	0.4824	HCC
52	9	58.6	1	25.6	176	127	1.40824	0.7687	HCC

## Sheet: HCC Time 12
#	Months	Age	Male	AFP	ALK	ALT	logAFP	Doylestown	state
1	12	59.7	1	14	112	41	1.14613	0.6649	HCC
2	12	66.7	0	7.8	112	39	0.892095	0.2988	HCC
3	12	60.3	0	7.6	102	19	0.880814	0.19	HCC
4	12	62.7	0	196.3	205	199	2.29292	0.8512	HCC
5	12	66	1	2	81	40	0.30103	0.2704	HCC
6	12	68.2	0	3.5	186	18	0.544068	0.3704	HCC
7	12	51.2	1	4.5	71	16	0.653213	0.1778	HCC
8	12	53.8	0	171.6	176	61	2.23452	0.822	HCC
9	12	73.9	0	11.7	74	24	1.06819	0.4888	HCC
10	12	54.7	1	23.1	86	41	1.36361	0.6028	HCC
11	12	58.9	1	108.3	79	30	2.03463	0.9159	HCC
12	12	54.9	1	46.5	146	122	1.66745	0.7598	HCC
13	12	61.3	1	16.5	135	62	1.21748	0.7484	HCC
14	12	56.9	1	5.1	57	40	0.70757	0.2318	HCC
15	12	48.2	1	17.6	68	38	1.24551	0.3406	HCC
16	12	68.2	0	3.5	186	18	0.544068	0.3704	HCC
17	12	61.4	1	55.3	117	69	1.74273	0.8871	HCC
18	12	45.9	1	5.4	79	18	0.732394	0.1431	HCC
19	12	56.5	1	54.8	154	118	1.73878	0.8309	HCC
20	12	60.1	1	13.2	56	70	1.12057	0.4543	HCC
21	12	60.1	0	47.3	204	100	1.67486	0.699	HCC
22	12	52.1	1	4.1	325	33	0.612784	0.7541	HCC
23	12	74.9	1	6.8	89	12	0.832509	0.8042	HCC
24	12	60.2	1	5.4	111	67	0.732394	0.3911	HCC
25	12	52.3	1	3.3	92	8	0.518514	0.1914	HCC
26	12	77.3	0	23.1	100	15	1.36361	0.7903	HCC
27	12	71.8	1	92.7	99	66	1.96708	0.9682	HCC
28	12	66.2	1	48.4	157	36	1.68485	0.9568	HCC
29	12	89	1	17.7	122	104	1.24797	0.9667	HCC
30	12	75.6	1	1.7	96	13	0.230449	0.539	HCC
31	12	62	1	4.3	38	23	0.633468	0.2793	HCC
32	12	53.9	1	7.5	137	29	0.875061	0.4666	HCC
33	12	78.1	1	3.3	72	47	0.518514	0.6294	HCC
34	12	58.6	1	6.5	136	52	0.812913	0.4958	HCC
35	12	58.4	1	10.7	360	96	1.02938	0.93	HCC

## Sheet: Recurrent HCC
A9M-3[R]	74.9	1	35.5	88	13	1.55023	0.954978	6.8	11	5	0	1	1.7
A9M-6[R]	74.9	1	18.3	90	16	1.26245	0.915801
A9M-12[R]	74.9	1	6.8	89	12	0.832509	0.804195
A14M-9[R]	71.5	0	10.3	143	13	1.01284	0.608546	2	25	0	1	1	2.7
M1M-6[R]	52.1	1	6.4	114	36	0.80618	0.31501	4.1	10	5	3	1	1.5
M1M-9[R]	52.1	1	5.8	166	50	0.763428	0.39754
M1M-12[R]	52.1	1	4.1	325	33	0.612784	0.754115
M14M-3[R]	60.2	1	0.5	300	119	-0.30103	0.236641	5.4	12	2	0	1	1
M14M-9[R]	60.2	1	8.5	97	115	0.929419	0.371701
M14M-12[R]	60.2	1	5.4	111	67	0.732394	0.391064
M15M-3[R]	52.3	1	6.1	84	23	0.78533	0.262765	3.3	12	5	0	1	1.3
M15M-6[R]	52.3	1	3.9	83	24	0.591065	0.182399
M15M-12[R]	52.3	1	3.3	92	8	0.518514	0.191381
M22D-1[R]	77.3	0	261.5	85	11	2.41747	0.974222	8.4	42	4	0	1	1.3
M22M-6[R]	77.3	0	39.7	119	158	1.59879	0.718231
M22M-9[R]	77.3	0	26.3	90	15	1.41996	0.793619
M22M-12[R]	77.3	0	23.1	100	15	1.36361	0.790261
M29M-3[R]	71.8	1	59.5	102	64	1.77452	0.953418	59.5	3	2	0	1	2
M29M-6[R]	71.8	1	84.5	116	64	1.92686	0.9714
M29M-9[R]	71.8	1	64.4	113	66	1.80889	0.960961
M29M-12[R]	71.8	1	92.7	99	66	1.96708	0.968183
M39D-1[R]	66.2	1	57.9	174	33	1.76268	0.970351	34.8	18	2	0	1	1.1
M39M-6[R]	66.2	1	39.7	130	50	1.59879	0.923367					1
M39M-9[R]	66.2	1	44.2	133	31	1.64542	0.94169					1
M39M-12[R]	66.2	1	48.4	157	36	1.68485	0.956774					1
M41M-12[R]	89	1	17.7	122	104	1.24797	0.966715	17.7	12	2	1	1	0.8
M47D-1[R]	75.6	1	1.4	570	81	0.146128	0.990352	1.6	13	0	0	0	1.1
M47M-3[R]	75.6	1	1.7	83	15	0.230449	0.499365
M47M-6[R]	75.6	1	1.6	109	20	0.20412	0.545507
M47M-9[R]	75.6	1	1.5	89	16	0.176091	0.482426
M47M-12[R]	75.6	1	1.7	96	13	0.230449	0.539035
M65D-1[R]	58.6	1	181	194	137	2.25768	0.963892	13.5	15	2,5	0	1
M65M-6[R]	58.6	1	46	191	115	1.66276	0.886031						1.1
M65M-9[R]	58.6	1	25.6	176	127	1.40824	0.768679
M72D-1[R]	67.1	0	247.1	57	22	2.39287	0.89933	3.9	24	1	0	1	1.1
M82D-1[R]	59.9	1	9.1	93	19	0.959041	0.559349	3.3	24	5	0	1	1.2
M82M-3[R]	59.9	1	9.8	89	23	0.991226	0.558974
M84D-1[R]	62.6	1	5.7	146	68	0.755875	0.555099	5.4	16	1	0	1	1.2
M90M-3[R]	62	1	4	34	36	0.60206	0.237066	3.5	4	2	0	1	1.4
M90M-6[R]	62	1	3.5	30	31	0.544068	0.212985
M90M-9[R]	62	1	3.9	38	21	0.591065	0.263031
M90M-12[R]	62	1	4.3	38	23	0.633468	0.279256
M94M-3[R]	53.9	1	129.9	194	57	2.11361	0.958321	7.5	12	2	1	1	4
M94M-12[R]	53.9	1	7.5	137	29	0.875061	0.466598
M98D0[R]	61.5	1	22.7	208	253	1.35603	0.669372	9.8	13	2	0	1	1.3
M98M-3[R]	61.5	1	15.7	230	300	1.1959	0.550035
M98M-6[R]	61.5	1	12.6	165	229	1.10037	0.458287
M104D-1[R]	78.1	1	4.3	108	29	0.633468	0.791757	2.9	8	5	0	1	3.7
M104M-6[R]	78.1	1	3.6	83	25	0.556303	0.713815
M104M-9[R]	78.1	1	2.9	82	25	0.462398	0.665007
M104M-12[R]	78.1	1	3.3	72	47	0.518514	0.629376
M105D-1[R]	58.6	1	6.2	330	41	0.792392	0.896395	6.2	13	2	0	1	5.5
M105M-12[R]	58.6	1	6.5	136	52	0.812913	0.49582
M108D-1[R]	58.4	1	1618	217	61	3.20898	0.998216	10.7	12	2	0	1	2.2
M108M-3[R]	58.4	1	447.6	202	60	2.65089	0.992452
M108M-6[R]	58.4	1	37.2	185	71	1.57054	0.891295
M108M-9[R]	58.4	1	14.8	197	151	1.17026	0.661455
M108M-12[R]	58.4	1	10.7	360	96	1.02938	0.929353
M111D-1[R]	64	1	24.7	155	12	1.3927	0.915111	16	5	2	0	1	1.8
M111M-3[R]	64	1	23.7	141	12	1.37475	0.898637
M111M-6[R]	64	1	16	150	31	1.20412	0.849966
M111M-9[R]	64	1	27.8	178	33	1.44404	0.929663
M111M-12[R]	64	1	17.4	227	79	1.24055	0.907344
M112M-3[R]	63.1	1	6	133	29	0.778151	0.620187	5	18	3	2	1	2
M112M-6[R]	63.1	1	6.2	163	47	0.792392	0.670245
M112M-9[R]	63.1	1	7.9	169	41	0.897627	0.74399
M112M-12[R]	63.1	1	7.7	167	79	0.886491	0.671514
M121D-1[R]	78.9	1	2.2	79	22	0.342423	0.61696	1.5	11	4	0	1	1.3
M121M-6[R]	78.9	1	3.7	84	23	0.568202	0.740029
M121M-9[R]	78.9	1	2.8	76	21	0.447158	0.666861
M121M-12[R]	78.9	1	2.3	77	26	0.361728	0.614754
M122M-3[R]	62.3	1	50.9	119	79	1.70672	0.881577	3.2	11	2,5	0	1	1.1
M122M-6[R]	62.3	1	35.8	137	105	1.55388	0.838049
M122M-9[R]	62.3	1	14.5	135	102	1.16137	0.67645
M122M-12[R]	62.3	1	3.2	158	53	0.50515	0.466057
M125D-1[R]	59	1	288.2	58	38	2.45969	0.956342	21.4	5	1,6	1	1	1.8
M125M-3[R]	59	1	35.3	71	38	1.54777	0.753905
M125M-6[R]	59	1	21.4	74	33	1.33041	0.665873
M134M-9[R]	70.4	0	2.1	205	18	0.322219	0.349421	2	13	0	1	1	2.7
M140D-1[R]	48.9	1	4.4	72	40	0.643453	0.123711	3.5	14	1	2	1	1
M140M-3[R]	48.9	1	4.2	77	46	0.623249	0.119466
M140M-9[R]	48.9	1	4.3	70	41	0.633468	0.118068
M140M-12[R]	48.9	1	3.5	73	53	0.544068	0.0927318
M142M-3[R]	60.2	1	1.5	96	37	0.176091	0.160418	2	13	2	0	1	2.8
M142M-6[R]	60.2	1	2	92	37	0.30103	0.196231
M142M-9[R]	60.2	1	1.9	92	39	0.278754	0.185796
M144D-1[R]	61.6	1	41.4	86	35	1.617	0.84825	29.1	11	2	0	1	2
M144M-3[R]	61.6	1	37.7	75	38	1.57634	0.814852
M144M-9[R]	61.6	1	42.7	95	31	1.63043	0.867956
M144M-12[R]	61.6	1	35.9	86	52	1.55509	0.808716
M147D-1[R]	50.5	1	6.3	55	25	0.799341	0.181113	4.6	16	1	0	1	1.3
M147M-6[R]	50.5	1	5.8	60	20	0.763428	0.182884
M147M-9[R]	50.5	1	5.8	56	22	0.763428	0.174088
M147M-12[R]	50.5	1	5	57	32	0.69897	0.144911
M150D-1[R]	59.1	1	13.9	57	163	1.14301	0.276605	7.3	19	2	2	1	1.7
M150M-3[R]	59.1	1	8.8	66	309	0.944483	0.0765787
M150M-6[R]	59.1	1	8.3	79	373	0.919078	0.0512926
M150M-9[R]	59.1	1	8.6	66	166	0.934498	0.202802
M150M-12[R]	59.1	1	8.1	83	268	0.908485	0.11324

## Sheet: All Chronic Liver Disease
Notes:
AFP will be converted to Log (base 10)										6=Autoimmune Hepatitis
If value >0.5 then HCC										5= HIV
If value<0.5 then not HCC										4=ALD
										3=NAFLD
										2= HBV
										1= HCV
ID	Age	Male=1	AFP	ALK	ALT	logAFP	probability	probability	Liver Cirrhosis=1	Diagnosis	First Liver Clinic Visit Date	Last Liver Clinic Visit Date	Duration of F/U (months)
A100	47	0	2.8	37	11	0.447158	0.0121972	0.0121972	0	2	2011-03-08	2016-04-06	61.0192
A102	48	0	1.6	45	14	0.20412	0.00819773	0.00819773	0	2	2012-09-25	2015-12-02	38.2356
A106	33	0	3.5	45	18	0.544068	0.00408628	0.00408628	0	2	2012-11-13	2015-04-15	29.0301
A107	33	0	12.6	60	27	1.10037	0.016052	0.016052	0	2	2006-03-01	2015-12-23	117.83
A109	66	0	3.6	74	30	0.556303	0.114689	0.114689	0	1	2011-04-13	2014-05-05	36.7562
A110	36	0	3.5	39	14	0.544068	0.00527742	0.00527742	0	2	2013-01-16	2015-06-23	29.1945
A112	44	0	4.2	47	47	0.623249	0.0114777	0.0114777	0	2	11/3/2006	2015-12-22	109
A113	42	0	3.6	35	11	0.556303	0.0094831	0.0094831	0	2	2012-08-01	2015-04-28	32.8767
A114	61	0	3.3	95	17	0.518514	0.0926955	0.0926955	0	1	2012-10-10	2014-09-03	22.7836
A118	62	0	2.9	91	17	0.462398	0.0864311	0.0864311	0	2	2013-01-16	2016-06-15	40.9644
A119	42	1	2.4	71	38	0.380211	0.0380087	0.0380087	0	2	2012-08-21	2015-12-01	39.3534
A120	67	0	1.6	75	17	0.20412	0.0661948	0.0661948	0	2	2013-05-21	2016-01-22	32.0877
A122	42	0	4.1	52	15	0.612784	0.0125796	0.0125796	0	2	2006-10-25	2014-03-15	109
A124	42	0	2	57	18	0.30103	0.00634693	0.00634693	0	2	2007-04-27	2016-05-10	108.526
A125	30	0	3.9	49	35	0.591065	0.0031092	0.0031092	0	2	2013-01-16	2014-11-25	22.2904
A126	29	0	2.3	64	26	0.361728	0.00210578	0.00210578	0	2	2014-06-25	2016-03-20	20.8438
A129	22	0	2.6	58	15	0.414973	0.00123586	0.00123586	0	2	2013-02-20	2015-12-02	33.3699
A130	36	0	2.8	66	20	0.447158	0.00540895	0.00540895	0	2	2010-12-22	2015-12-01	59.3425
A131	49	0	3.2	93	39	0.50515	0.0247448	0.0247448	0	2	2012-05-30	2016-05-18	47.6384
A132	44	0	2	103	28	0.30103	0.0117345	0.0117345	0	2	2012-04-10	2016-05-27	49.5781
A133	69	0	1.4	66	14	0.146128	0.0652618	0.0652618	0	1	2009-12-09	2014-05-21	53.3918
A136	34	0	1.8	59	19	0.255273	0.00267454	0.00267454	0	2	2014-04-09	2016-06-22	26.4658
A138	53	0	1.7	50	22	0.230449	0.0139429	0.0139429	0	2	2010-07-27	2015-12-04	64.3068
A139	58	0	2.6	53	28	0.414973	0.0335124	0.0335124	0	3	2013-02-06	2014-06-11	16.1096
A140	40	0	2.7	77	19	0.431364	0.00871614	0.00871614	0	1	2004-10-17	2009-02-06	51.7151
A142	39	0	1.2	77	31	0.0791812	0.0031988	0.0031988	0	2	2007-06-12	2015-06-10	96
A146	28	0	3.2	64	31	0.50515	0.00255771	0.00255771	0	2	2013-12-11	2016-04-27	28
A148	75	0	3.2	65	15	0.50515	0.219586	0.219586	0	2	11/14/2005	2016-07-20	127
A150	52	0	2.6	117	63	0.414973	0.0287554	0.0287554	0	3	2007-03-09	2009-10-17	31.3315
A151	49	0	3.1	52	13	0.491362	0.0189097	0.0189097	0	2	2011-12-21	2015-11-09	46.6521
A152	77	0	2.9	82	34	0.462398	0.242686	0.242686	0	1	2007-05-09	2014-08-22	87.5178
A154	25	0	3	37	13	0.477121	0.00153922	0.00153922	0	2	2013-09-18	2016-02-03	28.537
A155	33	0	1.7	40	26	0.230449	0.00175989	0.00175989	0	2	2013-01-16	2015-02-24	26
A156	50	0	4.6	79	42	0.662758	0.0325975	0.0325975	0	1	2009-07-15	2012-08-13	36.9863
A157	48	0	2.2	76	20	0.342423	0.0150289	0.0150289	0	2	2008-09-18	2015-12-02	86.4986
A158	32	0	10.3	52	21	1.01284	0.0114835	0.0114835	0	2	2014-12-10	2016-06-22	18
A159	33	0	2.4	48	33	0.380211	0.00256766	0.00256766	0	2	2013-02-06	2016-03-29	37.7096
A160	65	0	8.3	66	19	0.919078	0.213954	0.213954	0	2	07/03/2013	2015-12-10	29
A161	34	0	2	62	12	0.30103	0.00324815	0.00324815	0	2	2002-04-03	2016-04-27	168.921
A162	54	1	2.3	52	76	0.361728	0.0676752	0.0676752	0	2	2013-03-27	2015-06-03	26.2356
A163	56	0	2.4	55	11	0.380211	0.0299392	0.0299392	0	3	2006-12-20	2012-03-15	63
A165	37	1	2.8	57	35	0.447158	0.0243333	0.0243333	0	2	2007-12-12	2016-04-06	88
A169	50	1	3.1	124	31	0.491362	0.173792	0.173792	0	1	2012-07-30	2016-03-30	44
A171	43	1	1.3	71	72	0.113943	0.0175959	0.0175959	0	1	2006-01-30	2013-02-05	84.263
A173	57	1	1.8	46	20	0.255273	0.100083	0.100083	0	2	07/31/2013	2016-03-11	31
A174	51	1	2.6	73	39	0.414973	0.0941699	0.0941699	0	1,2,5	04/25/2012	2015-06-10	37
A176	37	1	2.5	92	43	0.39794	0.0297661	0.0297661	0	2	04/15/2012	2016-06-29	50
A177	36	1	2.2	50	116	0.342423	0.00852971	0.00852971	0	1	2008-03-03	2015-01-02	98
A178	42	1	1.7	61	25	0.230449	0.0270212	0.0270212	0	2	04/07/2009	2016-04-28	85
A179	32	1	2.8	74	52	0.447158	0.0159021	0.0159021	0	2	2007-02-27	2015-12-09	105.436
A181	50	1	2.1	65	30	0.322219	0.069695	0.069695	0	2	2012-06-20	2015-12-09	41
A183	29	1	2.8	108	350	0.447158	0.00161585	0.00161585	0	1	02/22/2012	2015-02-20	36
A184	20	1	4.5	78	201	0.653213	0.00257208	0.00257208	0	2	10/13/2009	2015-03-09	64
A186	38	1	34.6	68	87	1.53908	0.203822	0.203822	0	2	2010-07-27	2016-06-01	70.2247
A187	57	1	1.8	40	26	0.255273	0.0902736	0.0902736	0	2	09/14/2006	2015-12-16	108
A27	61	1	4.4	81	13	0.643453	0.384841	0.384841	0	1	2009-07-02	2015-12-16	77.5233
A28	44	1	1.7	55	16	0.230449	0.0328075	0.0328075	0	2	2014-01-15	2016-06-01	28.537
A30	33	1	4	73	50	0.60206	0.024969	0.024969	0	2	2007-02-21	2015-06-16	99.8466
A31	28	1	1.6	101	318	0.20412	0.00100009	0.00100009	0	1	2009-02-18	2014-05-08	62.6301
A35	48	1	2	43	29	0.30103	0.044429	0.044429	0	2	2010-03-10	2015-08-26	65.589
A37	41	1	12.6	72	30	1.10037	0.169843	0.169843	0	2	2011-12-20	2016-01-20	49.0521
A43	58	1	1.8	85	16	0.255273	0.162697	0.162697	0	2	2008-06-04	2016-02-18	92.5479
A44	43	1	1.8	62	46	0.255273	0.026954	0.026954	0	2	2005-10-24	2016-03-09	124.57
A46	43	1	1.1	68	26	0.0413927	0.0207302	0.0207302	0	2	2009-05-12	2016-01-15	80.1863
A47	23	1	4.2	70	27	0.623249	0.0117185	0.0117185	0	2	2007-01-24	2016-07-15	113.753
A48	37	1	2.8	103	31	0.447158	0.0409624	0.0409624	0	2	2006-06-23	2016-05-11	118.685
A49	40	1	1.3	66	27	0.113943	0.0178396	0.0178396	0	4	2013-02-21	2015-05-27	27.1233
A50	45	1	2.5	78	36	0.39794	0.0569918	0.0569918	0	2	2011-04-20	2015-11-24	55.2
A56	40	1	2	51	37	0.30103	0.0214485	0.0214485	0	2,4	2012-06-20	2015-12-16	41.8849
A57	42	1	2.1	74	26	0.322219	0.0378192	0.0378192	0	2	2009-06-11	2015-06-10	72
A61	53	1	3.3	66	32	0.518514	0.135737	0.135737	0	2,5	2013-06-11	2016-03-02	32.7123
A62	38	1	4	66	116	0.60206	0.0222082	0.0222082	0	2,3	2008-12-05	2013-06-25	54.674
A63	38	1	3.5	79	36	0.544068	0.0416454	0.0416454	0	2	2013-07-10	2015-12-08	28.9644
A64	49	1	3.9	82	115	0.591065	0.0718057	0.0718057	0	1	2001-04-16	2015-05-06	168.756
A66	59	1	3.6	67	16	0.556303	0.260626	0.260626	0	1	2012-04-03	2015-04-08	36.1644
A67	43	1	3.1	93	30	0.491362	0.071029	0.071029	0	2	2007-01-17	2016-01-20	108.164
A68	28	1	10.9	57	34	1.03743	0.0395288	0.0395288	0	2	2010-04-27	2016-01-06	68.3836
A72	34	1	1.8	69	30	0.255273	0.0140041	0.0140041	0	2	2002-04-15	2016-06-29	170.597
A73	40	1	2.1	69	63	0.322219	0.0222833	0.0222833	0	2	2011-01-26	2016-05-04	63.2877
A75	25	1	3.1	89	24	0.491362	0.0132164	0.0132164	0	2	2013-01-15	2016-01-05	35.6712
A76	40	1	3.5	41	18	0.544068	0.038567	0.038567	0	2	2009-10-14	2015-11-24	73.3808
A77	46	1	8.7	60	28	0.939519	0.169391	0.169391	0	2	2006-04-11	2015-06-17	110.268
A79	51	1	2.6	73	19	0.414973	0.108733	0.108733	0	2	2013-02-05	2016-05-17	39.3534
A82	47	1	6.3	91	76	0.799341	0.134665	0.134665	0	1,2	2008-06-25	2016-06-22	95.9671
A83	45	1	1.8	66	23	0.255273	0.0405315	0.0405315	0	2	2007-03-21	2016-05-04	109.545
A85	47	1	2.1	76	35	0.322219	0.0572494	0.0572494	0	2	2009-04-17	2016-06-29	86.4658
A87	50	1	1.5	67	63	0.176091	0.0402515	0.0402515	0	2	2013-05-22	2015-06-16	24.8219
A88	51	1	3.4	44	18	0.531479	0.104785	0.104785	0	2	2012-04-10	2016-06-11	50.0712
A90	26	1	2.2	57	33	0.342423	0.00679578	0.00679578	0	2	2013-09-11	2015-12-02	26.6959
A91	42	1	2.5	45	44	0.39794	0.0286324	0.0286324	0	2	2011-04-01	2013-04-10	24.3288
A92	53	1	2	55	38	0.30103	0.0742328	0.0742328	0	2,3	2009-11-06	2015-12-02	72.8877
A95	43	1	2.7	64	24	0.431364	0.0482997	0.0482997	0	2,3	2012-05-23	2016-05-03	47.3753
A97	55	1	2.7	61	31	0.431364	0.129451	0.129451	0	2	2007-08-15	2015-11-11	98.9589
A98	50	1	3.4	26	101	0.531479	0.0429361	0.0429361	0	1	2010-07-07	2015-12-15	65.326
A99	48	1	5.1	71	32	0.70757	0.136616	0.136616	0	2	2011-03-08	2015-05-27	50.663
									0

## Sheet: Liver disease with Time
All Chronic Hepatitis B patients
Notes:
AFP will be converted to Log (base 10)
If value >0.5 then HCC
If value<0.5 then not HCC									4=Indeterminate
									3=Immune Tolerant
								1=Yes	2=Immune Active
		The System is below:						2=No	1-Inactive phase
	Enter Data here					Don't add anything here
ID	Age	Male=1	AFP	ALK	ALT	logAFP	probability	Cirrhosis
Example	48	1	20	200	100	1.30103	0.599788	Do not remove this one line
A1N0	50	0	2.8	61	33	0.447158	0.0177184	2	1
A1N6	50	0	2.6	49	25	0.414973	0.0154018	2	1
A1N12	50	0	2.5	51	21	0.39794	0.0156245	2	1
A2N0	28	0	7.6	39	25	0.880814	0.00485057	2	3
A2N6	28	0	7.8	36	36	0.892095	0.00441337	2	3
A2N12	28	0	8.1	35	22	0.908485	0.00506781	2	3
A3N0	62	1	2.5	60	36	0.39794	0.205027	2	1
A3N6	62	1	2.4	53	51	0.380211	0.168935	2	1
A3N12	62	1	2.6	50	28	0.414973	0.203956	2	1
A4N0	40	1	32.6	81	32	1.51322	0.344024	2	1
A4N6	40	1	29.5	65	22	1.46982	0.301149	2	1
A4N12	40	1	28	74	27	1.44716	0.302531	2	1
A5N0	36	0	2.7	71	29	0.431364	0.00512838	2	1
A5N6	36	0	2.5	73	24	0.39794	0.00505069	2	1
A5N12	36	0	2.7	65	19	0.431364	0.0052003	2	1
A6N0	37	1	3.1	51	62	0.491362	0.0204124	2	3	possible transitioning to immune active
A6N6	37	1	2.7	44	65	0.431364	0.0161298	2	3	possible transitioning to immune active
A6N12	37	1	3.7	54	54	0.568202	0.026696	2	3	possible transitioning to immune active
A7N0	56	0	1.8	96	17	0.255273	0.03343	2	1
A7N6	56	0	1.8	104	18	0.255273	0.0361138	2	1
A7N12	56	0	1.8	108	15	0.255273	0.0385569	2	1
A8N0	43	1	2	56	37	0.30103	0.030049	2	1
A8N6	43	1	2.1	59	27	0.322219	0.0351488	2	1
A8N12	43	1	1.9	57	38	0.278754	0.0286658	2	1
A9N0	62	0	2.2	75	25	0.342423	0.0533713	2	1
A9N6	62	0	2.4	66	31	0.380211	0.0504411	2	1
A9N12	62	0	2.5	77	30	0.39794	0.0592358	2	1
A10N0	46	0	1.3	64	26	0.113943	0.00614877	2	4
A10N6	46	0	1.5	58	33	0.176091	0.0062835	2	4
A10N12	46	0	1.3	54	38	0.113943	0.00500981	2	4
A11N0	40	1	2.5	51	26	0.39794	0.0290808	2	1
A11N6	40	1	2.8	51	25	0.447158	0.0327271	2	1
A11N12	40	1	2.6	54	31	0.414973	0.0300101	2	1
A12N0	28	1	1.2	79	21	0.0791812	0.00629444	2	1
A12N12	28	1	1.6	79	115	0.20412	0.00397136	2	1
A13N0	58	0	2	88	39	0.30103	0.0346091	2	3
A13N6	58	0	1.8	95	24	0.255273	0.037786	2	3
A14N0	48	0	1.4	68	21	0.146128	0.00872448	2	1
A14N6	48	0	1.8	77	26	0.255273	0.0118759	2	1
A14N12	48	0	1.8	69	27	0.255273	0.0108005	2	1
A15N0	44	1	1.7	45	17	0.230449	0.0292627	2	1
A15N6	44	1	1.8	43	21	0.255273	0.0293607	2	1
A15N12	44	1	1.3	40	15	0.113943	0.0216612	2	1
A16N0	52	0	1.7	62	23	0.230449	0.0143191	2	1
A16N6	52	0	2.1	63	44	0.322219	0.0151217	2	1
A16N12	52	0	1.6	56	26	0.20412	0.0123379	2	1
A17N0	44	0	1.7	34	36	0.230449	0.00440877	2	1
A17N6	44	0	2	33	17	0.30103	0.00596765	2	1
A17N12	44	0	2	36	17	0.30103	0.00616663	2	1
A18N0	56	0	1.3	99	37	0.113943	0.0214923	2	1
A18N12	56	0	1.4	101	21	0.146128	0.0267564	2	1
A19N0	23	0	2	73	16	0.30103	0.00122399	2	1
A19N6	23	0	2.1	72	13	0.322219	0.00130222	2	1
A19N12	23	0	1.6	69	16	0.20412	0.000936273	2	1
A20N0	50	1	3.8	56	32	0.579784	0.108092	2	1
A20N6	50	1	3.8	57	38	0.579784	0.104576	2	1
A20N12	50	1	4.4	55	3	0.643453	0.149053	2	1
A21N0	42	1	3	41	19	0.477121	0.0397364	2	4
A21N6	42	1	2.6	40	21	0.414973	0.0337073	2	4
A22N0	59	0	2.2	106	17	0.342423	0.059433	2	1
A22N6	59	0	1.7	117	16	0.230449	0.0525633	2	1
A22N12	59	0	1.7	114	18	0.230449	0.0501759	2	1
A23N0	35	1	2.8	69	44	0.447158	0.0213468	2
A24N0	51	1	2.9	90	20	0.462398	0.140034	2	1
A24N6	51	1	2.5	80	18	0.39794	0.11323	2	1
A24N12	51	1	3.4	78	20	0.531479	0.143422	2	1
A25N0	47	0	3	56	37	0.477121	0.0130744		4
A25N12	47	0	2.4	51	32	0.380211	0.0103211		4
